# Supplementary material for: Time-course metabolic profiling in alfalfa leaves under Phoma medicaginis infection
Source: PLoS One. 2018 Oct 29;13(10):e0206641. doi: 10.1371/journal.pone.0206641 (PMC6205659; doi:10.1371/journal.pone.0206641)
Supplement: S2 Table — Amount of individual metabolite normalised to internal standard is shown. (XLSX) [file pone.0206641.s002.xlsx]

## Sheet: Sheet1
	Compound name	RT	I-2dpi-1	I-2dpi-2	I-2dpi-3	I-4dpi-1	I-4dpi-2	I-4dpi-3	I-6dpi-1	I-6dpi-2	I-6dpi-3	I-8dpi-1	I-8dpi-2	I-8dpi-3	I-12dpi-1	I-12dpi-2	I-12dpi-3	I-16dpi-1	I-16dpi-2	I-16dpi-3	I-20dpi-1	I-20dpi-2	I-20dpi-3	I-24dpi-1	I-24dpi-2	I-24dpi-3	I-26dpi-1	I-26dpi-2	I-26dpi-3	I-28dpi-1	I-28dpi-2	I-28dpi-3	C-2d-1	C-2d-2	C-2d-3	C-4d-1	C-4d-2	C4d--3	C-6d-1	C-6d-2	C-6d-3	C-8d-1	C-8d-2	C-8d-3	C-12d-1	C-12d-2	C-12d-3	C-16d-1	C-16d-2
1	Acetic acid, [(trimethylsilyl)oxy]-, trimethylsilyl ester	9.232	0.0110393	0.0131112	0.012	0.0118771	0.0128195	0.0139541	0.0135037	0.0120474	0.011	0.0172863	0.0165031	0.0157953	0.0167075	0.0159985	0.0162276	0.0117399	0.0120311	0.0145132	0.013861	0.0115813	0.0121	0.0156639	0.0153486	0.0155218	0.0125366	0.0116264	0.0110196	0.0184161	0.0174885	0.0180063	0.00945009	0.00910044	0.00909656	0.0137643	0.0135809	0.0126798	0.0117254	0.0126176	0.0099707	0.0139128	0.0145882	0.0144639	0.00953754	0.00906611	0.0110094	0.0103733	0.0105686
2	Pyruvic acid, bis(trimethylsilyl)-	9.601	0.00600786	0.0076349	0.00592382	0.00998361	0.00893339	0.0113085	0.0110458	0.00884287	0.0107489	0.0126326	0.0113097	0.0114112	0.0150101	0.0116485	0.0110787	0.0073459	0.00648042	0.00935035	0.0179477	0.0189401	0.0200589	0.0171083	0.0197861	0.0235738	0.0170519	0.0172164	0.0151263	0.0233421	0.0201756	0.020122	0.00539428	0.00563671	0.0060596	0.00742352	0.00607092	0.0073	0.00705456	0.00862029	0.00689486	0.00974839	0.00994945	0.00964474	0.0097324	0.00968062	0.00951596	0.0117427	0.0148751
3	l-Alanine, N-(trimethylsilyl)-, trimethylsilyl ester	10.025	0.188058	0.223832	0.222044	0.256974	0.248559	0.273852	0.277887	0.248415	0.297934	0.269472	0.238155	0.241813	0.385861	0.346496	0.338633	0.139744	0.146849	0.169064	0.356977	0.326634	0.397512	0.330471	0.318146	0.386496	0.230004	0.248422	0.209009	0.370678	0.309686	0.272469	0.176462	0.189134	0.179727	0.241543	0.230515	0.229253	0.241557	0.24494	0.218272	0.305059	0.327068	0.303462	0.336208	0.322976	0.346899	0.221759	0.229078
4	Glycine, N-(trimethylsilyl)-, trimethylsilyl ester	10.452	0.01456	0.014962	0.0148735	0.0280372	0.0250084	0.0269144	0.0180948	0.0169784	0.0187712	0.0229369	0.0227575	0.0208797	0.0393444	0.0332097	0.0346478	0.0164658	0.0166234	0.01751	0.0347944	0.0291039	0.0340127	0.0320026	0.0299407	0.0387556	0.023162	0.0255112	0.0206005	0.0331909	0.0276311	0.0264483	0.0187258	0.0191207	0.0186333	0.0278616	0.0260914	0.0265102	0.0256221	0.0265236	0.0215874	0.0356893	0.0358262	0.0295982	0.0434104	0.0370498	0.0408776	0.0306224	0.0342231
5	Ethanedioic acid, bis(trimethylsilyl) ester	10.867	0.0077	0.00823275	0.00807455	0.00914916	0.0080077	0.0091896	0.0111271	0.010691	0.0111541	0.0185559	0.0185539	0.01785	0.01221	0.01196	0.0131723	0.0137405	0.0128999	0.0143539	0.0200356	0.0168396	0.0185373	0.0286456	0.028798	0.0318136	0.0178384	0.0190241	0.0176736	0.0290049	0.0240034	0.0198482	0.00768678	0.00814073	0.00925856	0.0114942	0.0116427	0.011437	0.0138524	0.0144583	0.0131667	0.0150594	0.0164615	0.01443	0.0155181	0.0139185	0.0155941	0.0186844	0.0190069
6	2-Pyrrolidinone, 1-(trimethylsilyl)-	11.037	0.0285167	0.0306071	0.0276284	0.0456281	0.0452153	0.046	0.0497743	0.0433475	0.058394	0.0453489	0.0390336	0.0327719	0.0500864	0.0430359	0.0480876	0.0187437	0.0201499	0.0224192	0.0235244	0.0209099	0.0241141	0.017111	0.0153523	0.020688	0.00972188	0.0102174	0.00826172	0.0158982	0.0133095	0.0121783	0.0437889	0.0552824	0.0470181	0.0641888	0.0622203	0.056059	0.0663488	0.064488	0.0606204	0.0601217	0.0606705	0.0538	0.0582017	0.0601859	0.0552758	0.0493496	0.0528414
7	d-2-Aminobutyric acid , N-trimethylsilyl-, trimethylsilyl ester	11.949	0.0104177	0.0122065	0.0120927	0.0163827	0.0150973	0.0157202	0.0144492	0.0102394	0.0146463	0.0156689	0.0133792	0.0124084	0.0218779	0.0182253	0.02053	0.018	0.019502	0.0204763	0.0263651	0.0225717	0.0290552	0.0373788	0.0326987	0.0427646	0.0298531	0.0323308	0.0270257	0.035048	0.0295241	0.0325597	0.0100412	0.0118606	0.0112506	0.0115643	0.013848	0.0143363	0.0147615	0.0158944	0.01456	0.0260671	0.0287828	0.0220362	0.0120283	0.0122251	0.0138405	0.017234	0.0218644
8	Urea tri-TMS	12.25	0.026336	0.0269679	0.0290083	0.0315917	0.0257093	0.0261215	0.0242111	0.025726	0.0276412	0.0293069	0.040699	0.03091	0.0343089	0.0169775	0.0358525	0.0402	0.036707	0.03649	0.0445862	0.0197842	0.0549508	0.0642323	0.0483508	0.0207482	0.0444329	0.0245373	0.0312113	0.0391675	0.0303625	0.0485924	0.0310168	0.0285635	0.0317413	0.0423846	0.0397247	0.036427	0.0182939	0.0387445	0.0275222	0.0139542	0.0458216	0.0129299	0.0235807	0.0200281	0.0165827	0.0471753	0.0297356
9	β-Alanine, N-(trimethylsilyl)-, trimethylsilyl ester	12.382	0.0298313	0.0451558	0.0316304	0.0749732	0.0737256	0.0719911	0.0609184	0.0587876	0.0607075	0.116883	0.109015	0.0928105	0.122985	0.101849	0.099161	0.0650566	0.0819439	0.0717185	0.184644	0.172123	0.175116	0.221474	0.198788	0.249978	0.157953	0.174353	0.1449	0.298835	0.258967	0.196141	0.0400366	0.0488681	0.046255	0.0767082	0.0797132	0.0780978	0.104129	0.0929292	0.0910912	0.282214	0.298874	0.256054	0.101524	0.097643	0.0971506	0.11764	0.133109
10	Malonic acid (2TMS)	12.828	0.088587	0.0945618	0.0864854	0.0930756	0.0806252	0.0888262	0.249143	0.178287	0.200372	0.0372935	0.0364902	0.0352574	0.0911364	0.0848457	0.0841209	0.0253967	0.0267829	0.0279773	0.156574	0.15464	0.144139	0.280624	0.25542	0.287654	0.129016	0.125453	0.0991967	0.0888303	0.0896914	0.08549	0.635199	0.623867	0.552677	0.826276	0.891731	0.77428	0.347502	0.318175	0.294357	0.484054	0.458621	0.409771	0.460647	0.411751	0.367238	0.346985	0.442441
11	Valine, (N,O-TMS)	13.174	0.349756	0.378836	0.383752	0.834953	0.872089	0.883679	0.700197	0.683858	0.775523	0.775134	0.768159	0.781256	1.36142	1.25412	1.35187	0.618209	0.636248	0.662606	1.46465	1.38828	1.50271	1.9933	1.90431	2.05972	1.47051	1.67517	1.47418	1.41139	1.21899	1.17099	0.326214	0.339975	0.332397	0.611365	0.604943	0.559319	0.726688	0.744416	0.683051	0.994928	1.05821	1.0383	1.02336	0.965778	1.01027	0.942196	0.901772
12	Benzoic acid, TMS	13.792	0.0543184	0.0662363	0.0693648	0.0911187	0.0725478	0.0627065	0.0861091	0.0733142	0.0748761	0.0331606	0.0211972	0.0192217	0.12023	0.0983456	0.103227	0.096738	0.11891	0.0812657	0.0770477	0.08	0.113552	0.163102	0.19	0.225069	0.0251775	0.02	0.0253975	0.0619355	0.0557936	0.0461377	0.0881471	0.0946728	0.0933546	0.0847764	0.0932586	0.0785018	0.0933371	0.107742	0.0966613	0.0867216	0.0794617	0.100114	0.0828762	0.07	0.0763372	0.16895	0.1735
13	L-Leucine, N-(trimethylsilyl)-, trimethylsilyl ester	14.581	0.17606	0.195131	0.202912	0.327186	0.311707	0.330617	0.299478	0.297782	0.311844	0.351456	0.325353	0.324168	0.400858	0.36887	0.396483	0.144254	0.151505	0.156479	0.302504	0.271502	0.322754	0.336819	0.300465	0.390174	0.223379	0.230115	0.208517	0.154562	0.14174	0.132047	0.160052	0.17	0.163913	0.267774	0.271775	0.266275	0.325568	0.336293	0.302707	0.507652	0.552825	0.529162	0.391298	0.380888	0.396813	0.294405	0.292029
14	Silanol, trimethyl-, phosphate (3:1)	14.658	0.0355014	0.0388337	0.0413127	0.0589315	0.0529509	0.0555742	0.0556362	0.0511602	0.0600418	0.143186	0.163745	0.128756	0.0833033	0.0734933	0.0752159	0.100827	0.107893	0.108396	0.158645	0.163115	0.165574	0.22492	0.221383	0.226857	0.267244	0.207092	0.302076	0.324265	0.214399	0.408634	0.0549139	0.0576494	0.0583677	0.0815849	0.0834052	0.0820067	0.0515471	0.0514934	0.0675438	0.117299	0.167729	0.226106	0.0746539	0.0689738	0.0802189	0.125232	0.220775
15	Glycerol, tris(trimethylsilyl) ether	14.724	0.273296	0.287735	0.29532	0.220187	0.198672	0.215364	0.289132	0.274732	0.319509	0.392023	0.493039	0.369156	0.314734	0.286226	0.306123	0.161851	0.17375	0.175793	0.333681	0.446303	0.344234	0.410999	0.579795	0.487795	0.225041	0.515751	0.106553	0.404454	0.518848	0.386681	0.275818	0.282211	0.27649	0.311533	0.306024	0.298577	0.289619	0.305049	0.231253	0.408347	0.558688	0.206665	0.31566	0.31026	0.303532	0.286375	0.416259
16	L-Isoleucine, N-(trimethylsilyl)-, trimethylsilyl ester	15.124	0.227618	0.253963	0.260866	0.496736	0.475181	0.499504	0.438406	0.424538	0.480209	0.497217	0.451422	0.45729	0.686654	0.631373	0.674488	0.25352	0.266103	0.273078	0.594011	0.570903	0.638971	0.725063	0.67226	0.866077	0.504872	0.546977	0.480439	0.355225	0.319339	0.239764	0.310657	0.307586	0.295277	0.57591	0.541652	0.510251	0.519277	0.538406	0.492399	1.25073	1.29729	1.26594	0.713369	0.684899	0.687803	0.764883	0.74775
17	γ-Aminobutyric acid-2TMS	15.201	0.124893	0.163171	0.135007	0.298903	0.242889	0.263987	0.232756	0.216588	0.200148	0.233717	0.208073	0.201277	0.312179	0.242615	0.264464	0.080207	0.0881631	0.0914474	0.125277	0.115907	0.0994113	0.0700494	0.0666021	0.0844382	0.0345728	0.0408333	0.0311108	0.070995	0.0612195	0.0559232	0.327249	0.292061	0.311786	0.357983	0.335306	0.340058	0.319304	0.32548	0.38444	1.21017	1.29729	1.26594	0.525257	0.471026	0.40753	0.26163	0.289899
18	Succinate, bis-TMS	15.495	0.282302	0.294592	0.284624	0.46457	0.431805	0.4466	0.465386	0.451004	0.513282	0.95589	0.960603	0.944712	0.50953	0.471394	0.501301	0.33902	0.356788	0.359127	1.24108	1.21457	1.3342	1.43616	1.38986	1.60523	2.04682	2.12002	2.0643	2.23453	2.08105	2.04243	0.371394	0.369184	0.375738	0.83292	0.832619	0.820702	0.598195	0.625891	0.56849	1.1001	1.07894	1.13141	0.46986	0.47344	0.489391	0.876584	0.897394
19	Glyceric acid, (3TMS)	16.068	0.0445201	0.0484353	0.0515498	0.0621666	0.0560387	0.0589999	0.0627891	0.0581859	0.0699988	0.082925	0.0714054	0.0713537	0.0800181	0.0718171	0.0765022	0.0240173	0.0266029	0.0278548	0.0635322	0.0573101	0.066779	0.0626513	0.055065	0.0695054	0.0448863	0.0452949	0.0407605	0.0560376	0.0502625	0.045462	0.0558616	0.0591834	0.0562096	0.0759264	0.0735165	0.0727963	0.0642058	0.0665793	0.0565361	0.0921419	0.098078	0.0857742	0.0690911	0.066943	0.0689032	0.0595155	0.062335
20	Fumaric acid (2TMS)	16.27	0.0136579	0.0158291	0.0164792	0.0149564	0.0135969	0.01378	0.0187745	0.0159979	0.0192299	0.0213035	0.0150732	0.0169345	0.0184235	0.0102024	0.015931	0.0114788	0.0133879	0.0129402	0.0228266	0.0200759	0.0219518	0.0267442	0.0240494	0.0295037	0.0286573	0.0304146	0.0235576	0.0319603	0.0272966	0.0283119	0.0251253	0.0123733	0.0126361	0.0211973	0.0226815	0.0242546	0.0169564	0.0185683	0.0144921	0.0396537	0.0402629	0.0378162	0.0155012	0.0164748	0.0155684	0.0306092	0.0306247
21	Pipecolic acid (N,O-diTMS)	16.691	0.0346581	0.0373619	0.0419252	0.0309079	0.0283871	0.029351	0.0304807	0.031386	0.0377959	0.0609221	0.053538	0.0514242	0.0276416	0.0244469	0.0266314	0.0219704	0.0221575	0.0227667	0.0495397	0.0397899	0.0522454	0.0415834	0.0351128	0.0445905	0.0392717	0.0368869	0.0351843	0.22221	0.191841	0.183264	0.0269367	0.0298843	0.0279104	0.0441151	0.0442779	0.0389811	0.0412815	0.0391613	0.0362097	0.0462777	0.0507678	0.0441073	0.0287297	0.0287657	0.0316121	0.0365448	0.0359058
22	Serine (N,O,O-TMS)	16.805	0.516892	0.534485	0.535741	1.17876	1.18907	1.19756	0.988162	0.996411	1.09397	0.913937	0.907052	0.912869	1.47884	1.42468	1.50909	0.513373	0.508408	0.528839	1.4197	1.39896	1.45356	1.6227	1.59786	1.65391	1.16298	1.29028	1.16682	1.2671	1.15559	1.05868	0.506944	0.506991	0.506083	1.10549	1.07856	1.05264	1.01349	1.02735	0.983492	0.875781	0.914765	0.93696	1.07777	1.0398	1.05851	0.945126	0.94189
23	N,O,O-Tris(trimethylsilyl)-L-threonine	17.42	0.270056	0.286601	0.302146	0.615416	0.613358	0.627215	0.480679	0.50331	0.568432	0.510188	0.494939	0.483427	0.800723	0.771206	0.817355	0.316948	0.316241	0.330025	0.847495	0.791575	0.952158	1.13772	1.09624	1.31702	0.828444	0.863304	0.818767	0.800941	0.783284	0.756606	0.262305	0.269294	0.266898	0.50743	0.468358	0.474915	0.497507	0.496991	0.475682	0.66344	0.711948	0.697185	0.62067	0.606887	0.629159	0.57087	0.556148
24	2-Piperidone, 1-(trimethylsilyl)-3-[(trimethylsilyl)amino]-	18.833	0.0104173	0.0105915	0.0109552	0.0333358	0.0316903	0.0312998	0.018623	0.0166623	0.020497	0.0473152	0.0335717	0.0350548	0.0489344	0.0453589	0.0489723	0.0280763	0.027568	0.0287215	0.0792895	0.0705448	0.054372	0.0792102	0.070723	0.0837012	0.085047	0.0818394	0.0771649	0.0451761	0.0463031	0.0340557	0.0121517	0.0119162	0.0122124	0.0297092	0.0262346	0.0306015	0.0282318	0.0318261	0.0284466	0.0478204	0.0429326	0.0350839	0.0550957	0.0561125	0.0402351	0.0622712	0.0744655
25	Bis(trimethylsilyl) 2,2-bis[(trimethylsilyl)oxy]malonate	19.028	0.0422433	0.0468454	0.0500605	0.0499121	0.0527739	0.0449926	0.0443218	0.0421508	0.0487766	0.055748	0.0454593	0.0439036	0.0538104	0.047301	0.0508225	0.0297809	0.030492	0.0298951	0.0710528	0.0563577	0.0666576	0.0881975	0.0754713	0.0894161	0.0707171	0.0680302	0.0624592	0.103815	0.0913189	0.0765977	0.0508845	0.0546461	0.0523567	0.0589056	0.0597299	0.0629758	0.0610801	0.064345	0.0533683	0.105275	0.112041	0.0993133	0.0452119	0.0453212	0.0473228	0.0736016	0.0703246
26	Malic acid (3TMS)	19.653	1.49499	1.50485	1.48727	1.37271	1.44229	1.4629	1.30345	1.30909	1.39489	1.68139	1.70929	1.75815	1.91469	1.83348	1.91231	0.850423	0.859399	0.880954	1.85391	1.86352	1.98346	1.55452	1.56587	1.63001	1.77794	1.96955	1.86644	1.72131	1.57554	2.02364	0.314035	0.396239	0.461457	0.291175	0.312302	0.342072	1.29676	1.37253	1.31925	0.486895	0.530209	0.553212	0.699855	0.715817	0.768387	1.03761	1.11396
27	Methionine, (N,O-TMS)	20.166	0	0	0	0.0276935	0.0258648	0.0278415	0	0	0	0.019	0.0222647	0.02314	0	0	0	0	0	0	0.0641584	0.061962	0.0620261	0	0	0	0.0662025	0.0781095	0.0696159	0	0	0	0.021817	0.0261829	0.035733	0.0274714	0.0226432	0.0295183	0.0457242	0.0586411	0.0612379	0.102699	0.0985868	0.0846219	0.045615	0.0545858	0.0529549	0.128012	0.129739
28	Proline, 5-oxo-1-(trimethylsilyl)-, trimethylsilyl ester	20.233	0.219399	0.24103	0.193811	0.102318	0.137746	0.106453	0.182014	0.146218	0.091915	0.121948	0.089213	0.103212	0.231631	0.21221	0.218539	0.093625	0.0986484	0.0850154	0.134744	0.109099	0.164724	0.289755	0.251281	0.233132	0.181782	0.18778	0.22991	0.136299	0.125909	0.123849	0.145964	0.138212	0.123924	0.14322	0.119802	0.180145	0.184617	0.179619	0.160174	0.139202	0.140016	0.150357	0.0852087	0.106584	0.123675	0.113856	0.0825118
29	Aspartic acid (N,O,O-tris-TMS)	20.256	0.318266	0.314317	0.344464	0.382337	0.295835	0.333507	0.555777	0.68265	0.792588	0.595486	0.55065	0.545499	0.273619	0.368711	0.374432	0.205959	0.202405	0.229652	0.720338	0.681558	0.674705	0.486717	0.403515	0.505248	1.22182	1.00153	0.976653	2.87561	2.71785	2.49324	0.393642	0.352097	0.388656	0.641264	0.674254	0.560688	0.306127	0.381044	0.300694	0.602742	0.600132	0.623976	0.390156	0.370525	0.265895	0.561259	0.569692
30	L-Threonic acid, tris(trimethylsilyl) ether, trimethylsilyl ester	21.248	0.15222	0.159945	0.16389	0.153197	0.145696	0.148141	0.188567	0.188141	0.190914	0.225552	0.201243	0.196915	0.168372	0.152763	0.160336	0.0779475	0.0744128	0.072177	0.175579	0.159116	0.189117	0.165828	0.156977	0.151376	0.116573	0.101017	0.0954554	0.092983	0.0874993	0.089887	0.16649	0.161819	0.166736	0.210917	0.22389	0.20212	0.175248	0.181632	0.166693	0.23702	0.243749	0.249122	0.145086	0.145417	0.154678	0.165233	0.153923
31	Tetrakis(trimethylsilyl)-erthyro-pentulose	21.703	2.09759	2.10783	2.04603	1.40173	1.47135	1.47072	2.0671	2.07111	2.12318	1.81439	1.86236	1.8605	2.15129	2.06826	2.14845	0.358759	0.348611	0.35763	1.20973	1.20235	1.33393	1.90102	1.9004	2.05897	1.28554	1.33668	1.28906	1.29119	1.24153	1.37709	1.27008	1.2116	1.26065	2.14542	2.03338	1.97759	1.71729	1.79621	1.73066	1.56978	1.5469	1.61432	1.19032	1.17132	1.16169	0.949044	0.965407
32	Ornithine, N,N',O-tris-TMS	22.122	0.0427725	0.0320179	0.0360926	0.201946	0.201697	0.161694	0.0942999	0.112128	0.114888	0.298298	0.299971	0.252342	0.257907	0.267115	0.275408	0.0812905	0.0687282	0.0481523	0.606015	0.392966	0.548327	0.599188	0.514966	0.4805	0.489435	0.399931	0.358916	0.191874	0.181225	0.202812	0.0567008	0.0508348	0.0514909	0.204028	0.176487	0.178375	0.217263	0.193375	0.189973	0.289505	0.294085	0.262903	0.255689	0.224366	0.309007	0.373265	0.290142
33	Glutamic acid, N,O,O-TMS	22.235	0.441673	0.463435	0.478605	0.372104	0.31341	0.314708	0.390966	0.442111	0.363252	0.324463	0.356717	0.299344	0.427907	0.417036	0.423222	0.149297	0.135829	0.140822	0.509973	0.460555	0.435368	0.390243	0.398274	0.382087	0.34016	0.339384	0.343463	0.414101	0.385061	0.38155	0.340816	0.293994	0.322494	0.568088	0.539879	0.556733	0.313194	0.328722	0.317019	0.307463	0.330077	0.314929	0.328801	0.304485	0.317235	0.442099	0.413558
34	Phenylalanine (N,O-TMS)	22.335	0.253682	0.269046	0.282736	0.66847	0.639554	0.635106	0.456179	0.474374	0.537146	0.708238	0.668853	0.670349	1.16407	1.08541	1.16031	0.464881	0.442747	0.452596	1.21931	1.11864	1.31423	1.30541	1.25098	1.41683	1.27697	1.27133	1.1813	0.453901	0.428593	0.484664	0.243574	0.232859	0.244635	0.448994	0.463678	0.463277	0.622196	0.639146	0.581819	0.832445	0.817331	0.832675	0.850355	0.830548	0.872346	0.926063	0.855687
35	L-(-)-Arabitol, pentakis(trimethylsilyl) ether	22.938	0.0915197	0.0961922	0.0858717	0.0979881	0.0663065	0.0974597	0.101238	0.0977776	0.124847	0.146113	0.120909	0.12143	0.109569	0.138645	0.146286	0.0769745	0.0536692	0.0657096	0.0759906	0.123007	0.0991956	0.128854	0.133404	0.0876766	0.114579	0.0990485	0.101976	0.138725	0.143151	0.161603	0.0928162	0.0965768	0.0923527	0.103891	0.0895515	0.0994411	0.119701	0.116788	0.100284	0.122434	0.0865693	0.113706	0.107076	0.111613	0.124108	0.118246	0.120642
36	L-Asparagine, N,N2-bis(trimethylsilyl)-, trimethylsilyl ester	23.308	1.12096	1.20438	1.13353	2.88852	3.0034	3.32581	2.32741	2.16613	2.18683	2.84485	2.89389	3.124	4.41821	4.23507	4.52197	1.89368	2.06064	2.30551	6.38112	7.60106	6.44313	6.00978	6.86266	7.866	5.12795	6.7653	6.29356	7.3752	7.1558	6.74536	1.3736	1.47581	1.42836	2.34372	2.44054	2.51208	2.27892	2.49901	2.75732	3.1366	3.06318	3.30814	3.66812	3.81493	3.06331	4.81149	5.24179
37	DL-Arabinose, tetrakis(trimethylsilyl) ether, methyloxime	23.586	0.179053	0.184087	0.198927	0.123119	0.108371	0.112354	0.14757	0.142526	0.150247	0.186316	0.171207	0.167059	0.179363	0.168709	0.179018	0.0744283	0.0753372	0.07264	0.0886153	0.127094	0.135674	0.179588	0.167943	0.152165	0.115946	0.107988	0.102798	0.157196	0.154672	0.151582	0.151861	0.13936	0.141246	0.148552	0.151448	0.157228	0.144288	0.140956	0.139194	0.140676	0.136007	0.142256	0.117686	0.124557	0.127585	0.107197	0.111728
38	l-Lysine, N2,N6-bis(trimethylsilyl)-, trimethylsilyl ester	23.843	0.0298124	0.0332397	0.032679	0.0678075	0.0573791	0.0583396	0.0447599	0.0447388	0.0492887	0.0866971	0.0724313	0.0714217	0.101579	0.0922171	0.0997452	0.0519935	0.0436658	0.0395309	0.0707509	0.0877593	0.080307	0.0931921	0.0935354	0.0892211	0.0886387	0.0796664	0.0778721	0.0982898	0.0916521	0.0839995	0.0505487	0.0466378	0.0448231	0.0735454	0.0733085	0.073202	0.0628805	0.0583809	0.0627652	0.0944155	0.0854763	0.0830512	0.128995	0.12578	0.108935	0.0878629	0.106432
39	α-Aminoadipic acid, triTMS	24.027	0.0213316	0.023351	0.0253187	0.0621554	0.0552515	0.0581639	0.0388127	0.0367193	0.042403	0.0461288	0.0342266	0.0311563	0.0859011	0.0774784	0.0851174	0.0225703	0.0216019	0.0183372	0.0413482	0.0576039	0.0595839	0.0755472	0.0705946	0.0640969	0.086246	0.0808824	0.0764811	0.0563252	0.057005	0.0607502	0.031418	0.0307932	0.0316106	0.025121	0.0369806	0.026695	0.039978	0.0452104	0.0443412	0.0438174	0.0407593	0.0408719	0.0507686	0.0528916	0.0564557	0.0322676	0.0328153
40	Phosphoric acid, bis(trimethylsilyl) 2,3-bis[(trimethylsilyl)oxy]propyl ester	25.049	0.0379104	0.041345	0.043908	0.0749493	0.0652158	0.0686333	0.0479159	0.0420761	0.0491839	0.0580765	0.0418709	0.0482099	0.0647671	0.0528609	0.0644289	0.0379201	0.0381825	0.0324838	0.0745638	0.090478	0.0556568	0.0984931	0.0856387	0.0740461	0.0508692	0.0461402	0.0498058	0.116905	0.12047	0.130577	0.0500991	0.0539166	0.0548223	0.0376286	0.0476987	0.0469652	0.0537981	0.0546508	0.0501489	0.0544372	0.0610235	0.0509167	0.0495204	0.0543882	0.0506308	0.0911722	0.0789698
41	2-Keto-l-gluconic acid, penta(O-trimethylsilyl)-	25.193	0.113505	0.118682	0.12786	0.105069	0.0917078	0.0972585	0.123593	0.118221	0.13009	0.133409	0.125996	0.12631	0.123584	0.113922	0.122737	0.0402961	0.0400617	0.0367489	0.0982499	0.102246	0.106138	0.142329	0.132122	0.128982	0.121572	0.105636	0.107758	0.132567	0.128939	0.130169	0.0722847	0.0751647	0.0745682	0.120256	0.124954	0.125428	0.106784	0.112102	0.102741	0.118706	0.125539	0.111187	0.0981957	0.103748	0.0965559	0.10542	0.0982247
42	D-(-)-Fructofuranose, pentakis(trimethylsilyl) ether (isomer 1)	25.906	0.0448486	0.0600268	0.0591764	0.134846	0.130672	0.131163	0.329192	0.160297	0.0578553	0.54823	0.528926	0.505269	0.152943	0.146783	0.162109	0.10299	0.10155	0.0954266	0.428618	0.418277	0.462004	0.305145	0.278911	0.278281	0.48267	0.579897	0.421042	0.555637	0.566421	0.589891	0.123624	0.119523	0.129121	0.0695225	0.0762764	0.0761057	0.256487	0.2731	0.246738	0.331333	0.337919	0.314715	0.125984	0.135355	0.146209	0.599138	0.575135
43	Citrate, (4TMS)	26.062	0.55279	0.578709	0.599402	0.426667	0.22238	0.391043	0.431403	0.278517	0.364583	0.590797	0.654922	0.582569	0.482483	0.260705	0.392015	0.157872	0.141612	0.116178	0.475904	0.520522	0.508035	0.334684	0.411033	0.303412	0.422647	0.420011	0.4255	0.737679	0.69536	0.602991	0.763846	0.704688	0.785783	0.784138	0.76123	0.81451	0.519303	0.385201	0.479571	0.433872	0.463458	0.404046	0.417321	0.359103	0.385004	0.620323	0.673359
44	D-Pinitol, pentakis(trimethylsilyl) ether	26.412	8.86074	10.034	7.84044	8.09038	8.47573	8.29029	9.74692	8.86014	9.68812	7.23927	6.42315	6.138	10.8527	9.53786	9.782	5.72461	5.75362	5.88428	8.54911	8.02212	9.07911	11.7215	8.80885	11.7678	7.2963	8.52426	7.3136	13.1767	11.9262	11.7353	8.00198	7.30985	7.91928	9.48761	9.81776	9.72457	7.72392	7.98021	7.74697	7.17038	6.83961	8.13389	7.58057	7.07875	7.4197	7.65408	7.34027
45	Adenine, N,N'-bis(trimethylsilyl)-	26.701	0.0505486	0.0562671	0.0600546	0.0646766	0.0552925	0.0593502	0.0560188	0.0472261	0.0591439	0.13303	0.126987	0.127612	0.0845816	0.0692951	0.0771208	0.0532189	0.0519648	0.0490118	0.0866027	0.0897982	0.0960162	0.118218	0.108439	0.0994178	0.0647089	0.0437261	0.0549561	0.0871164	0.0858554	0.0895353	0.0612817	0.0589046	0.0648116	0.0553935	0.0608279	0.0626714	0.0611426	0.0701134	0.0624675	0.0878387	0.0982553	0.0859379	0.0637613	0.0649061	0.073128	0.066524	0.0639868
46	D-Fructose, 1,3,4,5,6-pentakis-O-(trimethylsilyl)-, O-methyloxime	27.098	0.265167	0.28342	0.29835	0.299745	0.271544	0.275496	0.485423	0.47739	0.497193	0.578162	0.54537	0.547668	0.318181	0.300915	0.303535	0.275049	0.27752	0.272224	0.833366	0.822121	0.826421	1.31831	1.3057	1.29688	0.427163	0.400805	0.403815	0.515692	0.511121	0.493753	0.283993	0.260589	0.27359	0.785555	0.790511	0.781283	0.396489	0.409352	0.388499	1.50854	1.47997	1.52511	0.439048	0.433432	0.462124	0.237172	0.235372
47	L-(-)-Sorbose, pentakis(trimethylsilyl) ether, methyloxime (syn)	27.279	0.311085	0.334718	0.346871	0.32918	0.300428	0.308761	0.59865	0.580128	0.61155	0.751132	0.801258	0.729652	0.366142	0.331479	0.354992	0.253714	0.259902	0.250525	0.988376	0.990002	0.984248	1.54354	1.55454	1.56097	0.610895	0.579812	0.329155	0.571027	0.697088	0.613384	0.298518	0.290217	0.308404	0.962544	0.959984	0.956218	0.500528	0.536296	0.51894	2.15172	2.19066	2.21048	0.485609	0.494084	0.502277	0.366873	0.371402
48	β-D-Galactopyranoside, methyl 2,3,4,6-tetrakis-O-(trimethylsilyl)-	27.506	1.92307	1.90398	1.82583	1.82649	1.82025	1.82675	2.27025	2.3154	2.18887	1.93433	1.9186	1.90531	1.7684	1.76052	1.82926	0.491696	0.614613	0.527139	1.87497	1.78993	1.76566	1.48156	1.53408	1.42051	0.57438	0.573208	0.590321	0.796278	1.8895	0.943558	1.83314	1.77471	1.87568	2.52544	2.36319	2.29212	1.84644	1.96448	1.98312	2.0851	2.15598	2.27044	2.05912	2.01309	1.95752	2.29643	2.22626
49	d-Galactose, 2,3,4,5,6-pentakis-O-(trimethylsilyl)-, o-methyloxyme, (1Z)-	27.542	0.618451	0.677442	0.658421	0.589464	0.619735	0.611388	0.939159	0.850617	0.931602	0.930033	0.871205	0.95001	0.774317	0.673197	0.669552	0.533832	0.525977	0.5564	1.32569	1.29894	1.48434	2.10073	2.04516	3.61594	0.459061	0.507284	0.431589	0.637622	0.60728	0.706859	0.56047	0.490531	0.54974	1.21721	1.28185	1.33482	0.691031	0.695414	0.662783	1.68816	1.74334	1.73707	0.691229	0.674153	0.717001	0.495274	0.459091
50	L-Histidine, N,1-bis(trimethylsilyl)-, trimethylsilyl ester	27.627	0.0439795	0.0443249	0.0484626	0.132269	0.11225	0.107699	0.0987208	0.108606	0.115955	0.110595	0.0942363	0.0965308	0.179713	0.162365	0.173862	0.0514572	0.039751	0.0404254	0.382473	0.360166	0.388022	0.387447	0.457068	0.436902	0.472476	0.433907	0.428133	0.248498	0.257822	0.169533	0.0359853	0.0339604	0.0430556	0.110857	0.106071	0.125242	0.155452	0.159654	0.164022	0.300274	0.328115	0.288561	0.213543	0.214794	0.235889	0.387615	0.33236
51	L-Tyrosine, N,O-bis(trimethylsilyl)-, trimethylsilyl ester	27.909	0.0825341	0.0916529	0.0980281	0.154768	0.137303	0.140588	0.142278	0.137492	0.159009	0.163858	0.153523	0.158062	0.258469	0.229099	0.246216	0.0862121	0.0856093	0.0860805	0.129642	0.13161	0.140755	0.123638	0.113916	0.111237	0.0702941	0.0661901	0.060175	0.00357189	0.00347855	0.0026376	0.0936743	0.0884924	0.0970429	0.144563	0.154178	0.152318	0.171947	0.172399	0.17484	0.253777	0.260232	0.233456	0.256089	0.260495	0.269865	0.244472	0.230884
52	Ethyl 2,3,4,6-tetrakis-O-(trimethylsilyl)-D-glucopyranoside	28.138	0.256117	0.27286	0.29189	0.175262	0.166731	0.170064	0.324602	0.38738	0.341387	0.195909	0.280334	0.257938	0.272608	0.205373	0.263972	0.157871	0.156727	0.153356	0.542107	0.433318	0.430798	0.406269	0.371071	0.377158	0.235008	0.240214	0.217142	1.49526	1.51234	1.51747	0.246611	0.203108	0.216193	0.429842	0.4693	0.399991	0.260672	0.388377	0.295408	0.267695	0.320502	0.282554	0.147568	0.140679	0.158468	0.523977	0.509935
53	Myo-Inositol, 1,2,3,4,5,6-hexakis-O-(trimethylsilyl)-	28.399	0.306514	0.32285	0.344627	0.238975	0.207432	0.215478	0.232806	0.222718	0.25748	0.227049	0.204826	0.203246	0.110358	0.0965617	0.102193	0.0355786	0.0361783	0.0344589	0.141332	0.141797	0.146805	0.0796481	0.0917306	0.0868203	0.0944295	0.0863108	0.0811028	0.0979865	0.100241	0.087806	0.252852	0.243751	0.263742	0.337554	0.360374	0.358668	0.18095	0.198683	0.215987	0.489971	0.515842	0.484704	0.136787	0.143495	0.155254	0.156416	0.14608
54	.beta.-D-Glucopyranose, 1,2,3,4,6-pentakis-O-(trimethylsilyl)-	28.844	0.0848736	0.0905928	0.0983202	0.149847	0.130609	0.134093	0.0703939	0.0647659	0.0758864	0.330598	0.296874	0.304317	0.124703	0.108795	0.115885	0.0975955	0.0975618	0.0947071	0.29155	0.291496	0.299357	0.17709	0.166693	0.156863	0.196922	0.185925	0.175979	0.315134	0.318874	0.363204	0.130795	0.120595	0.145062	0.0487446	0.0542043	0.0534911	0.182418	0.197452	0.194514	0.173691	0.183518	0.164117	0.129323	0.134018	0.142508	0.519179	0.496441
55	D-Gluconic acid, 2,3,4,5,6-pentakis-O-(trimethylsilyl)-, trimethylsilyl ester	29.11	0.105755	0.114207	0.121943	0.0904021	0.0846193	0.0872027	0.11544	0.109645	0.12091	0.14722	0.126026	0.131124	0.111206	0.0985762	0.10708	0.0403285	0.0372829	0.0367009	0.0996922	0.104056	0.102752	0.135724	0.130443	0.118124	0.106457	0.102953	0.0936565	0.132352	0.133391	0.141521	0.094978	0.0760749	0.089594	0.138818	0.149627	0.127686	0.121148	0.130433	0.132315	0.14792	0.159844	0.146223	0.108315	0.111851	0.116119	0.147735	0.146272
56	Hexadecanoic acid, trimethylsilyl ester	29.374	0.425407	0.453058	0.490162	0.513766	0.473071	0.481736	0.423894	0.404364	0.448697	0.343096	0.301409	0.316538	0.519364	0.49189	0.52388	0.657165	0.664475	0.661888	0.433685	0.437373	0.461334	0.703343	0.676972	0.665823	0.580673	0.563836	0.536411	0.782801	0.779665	0.68496	0.455545	0.435168	0.466534	0.516117	0.538531	0.531597	0.24799	0.276217	0.281077	0.290114	0.294445	0.292337	0.247126	0.259196	0.274673	0.261898	0.23268
57	Inositol 1,3,4,5,6-pentakisphosphate-TMS	30.537	0.212001	0.227978	0.247446	0.150644	0.132422	0.135421	0.228691	0.214587	0.23867	0.382412	0.341088	0.357682	0.0993921	0.0895864	0.096958	0.0667266	0.0650031	0.0634688	0.280822	0.277169	0.287321	0.235095	0.224792	0.212851	0.162198	0.156916	0.155646	0.199453	0.202996	0.162714	0.106846	0.105035	0.118723	0.239253	0.236854	0.222755	0.174577	0.198381	0.201017	0.975458	1.033	1.01295	0.142943	0.148294	0.157129	0.285032	0.257668
58	Tryptophan, N,N,O-triTMS	32.253	0.144953	0.113857	0.124117	0.258988	0.213542	0.216306	0.189009	0.210552	0.190463	0.344532	0.317918	0.324042	0.479113	0.436071	0.490858	0.0834185	0.110131	0.0666563	0.512101	0.504375	0.490116	0.524231	0.527547	0.540491	0.504855	0.475895	0.481221	0.278847	0.286489	0.294018	0.0856169	0.129003	0.0873845	0.233075	0.216893	0.182215	0.276979	0.27795	0.322252	0.324532	0.370067	0.335473	0.351483	0.354578	0.354601	0.369369	0.340579
59	Stearic acid, trimethylsilyl ester	32.325	0.478258	0.51727	0.548957	0.56413	0.539601	0.53925	0.453295	0.427355	0.475803	0.321765	0.269085	0.300609	0.54113	0.499719	0.498925	0.811623	0.7996	0.820249	0.391464	0.389328	0.436933	0.627578	0.60596	0.578449	0.44925	0.512735	0.45468	0.804966	0.776745	0.676775	0.595012	0.624785	0.600958	0.563255	0.588683	0.54749	0.193716	0.201911	0.228296	0.230282	0.233703	0.223509	0.21327	0.217281	0.253425	0.20656	0.183197
60	Lactulose, octakis(trimethylsilyl) ether, methyloxime (isomer 1)	33.61	0.044755	0.0470604	0.0516745	0.0449004	0.0382057	0.0405895	0.0488276	0.0440539	0.0518846	0.0646037	0.0442042	0.0592897	0.0554981	0.0438642	0.0476941	0.0176069	0.0223649	0.0241082	0.0437888	0.0446619	0.0453512	0.0682323	0.0679953	0.0534461	0.0457394	0.0460244	0.0388211	0.0593777	0.0599797	0.0582777	0.0318648	0.0325505	0.0384243	0.0494263	0.053827	0.0452617	0.0367195	0.0388069	0.041209	0.0642609	0.0635999	0.0600022	0.0418027	0.044712	0.0457317	0.0495818	0.0397331
61	Glyceryl-glycoside TMS ether	33.813	0.157703	0.160966	0.170964	0.109999	0.0987146	0.0996911	0.138426	0.138105	0.143181	0.235656	0.19947	0.219304	0.157734	0.145479	0.15226	0.0919275	0.0915721	0.0915688	0.224823	0.226054	0.23762	0.319429	0.311743	0.304105	0.195112	0.18842	0.185693	0.1532	0.140799	0.149259	0.153025	0.160601	0.165668	0.187104	0.177638	0.160164	0.13484	0.145008	0.157983	0.2153	0.234584	0.202126	0.160332	0.163196	0.167948	0.174273	0.173177
62	D-Glucuronic acid, 2,3,4,5-tetrakis-O-(trimethylsilyl)-, trimethylsilyl ester	34.502	0.123394	0.129799	0.136033	0.128122	0.11763	0.11542	0.131011	0.120124	0.135209	0.139034	0.129392	0.14303	0.138209	0.121467	0.128434	0.086853	0.0941852	0.0931802	0.113036	0.116859	0.126731	0.155721	0.147995	0.147046	0.12845	0.133968	0.122056	0.184424	0.179374	0.170037	0.115102	0.116897	0.125851	0.14483	0.132171	0.130864	0.0850464	0.109094	0.110699	0.130066	0.138743	0.115824	0.0851469	0.0889339	0.0904166	0.128082	0.124342
63	Uridine, tetra(trimethylsilyl)-	35.22	0.169802	0.180496	0.192681	0.153213	0.14993	0.163124	0.169899	0.159994	0.179055	0.164724	0.17717	0.202642	0.203401	0.172539	0.253595	0.0912838	0.103591	0.13806	0.182298	0.174089	0.191939	0.229192	0.251446	0.289514	0.182088	0.231208	0.214636	0.2442	0.21698	0.239566	0.133308	0.110129	0.159553	0.210059	0.190451	0.236399	0.1436	0.142529	0.152996	0.149135	0.150856	0.13685	0.135779	0.1357	0.141388	0.115339	0.103391
64	2-Monopalmitoylglycerol trimethylsilyl ether	36.077	0.0356379	0.0397777	0.0425486	0.0399022	0.035324	0.0393822	0.0348796	0.0305629	0.0379532	0.0439739	0.0328592	0.0393179	0.0486228	0.0394834	0.0414134	0.0425651	0.0476334	0.0453729	0.0372831	0.035485	0.0413004	0.0526404	0.0482487	0.0487057	0.0423239	0.0426771	0.0380477	0.0635554	0.0600242	0.0598372	0.029065	0.0350066	0.0375343	0.0422806	0.0313958	0.0371488	0.0283534	0.0405068	0.034715	0.0560772	0.0558493	0.0478636	0.0330123	0.0327748	0.0363513	0.0454188	0.0348073
65	1-Monopalmitin trimethylsilyl ether	36.399	0.812303	1.53851	0.985301	1.26037	0.779462	0.546535	0.431744	1.02259	1.38254	0.631317	0.770382	0.894499	1.05267	0.778351	0.611	0.883798	0.538996	0.289103	0.588037	0.638847	0.845421	0.58597	0.652828	0.500576	0.252118	0.375605	0.21932	0.287566	0.30848	0.249776	1.13849	1.18149	1.36003	1.51213	1.54817	1.46838	0.969661	0.926157	0.979943	1.13441	1.25661	1.08936	1.13096	0.911697	1.08645	0.748547	0.894142
66	D-(+)-Turanose, octakis(trimethylsilyl) ether	36.585	0.0648645	0.072673	0.0811201	0.0768888	0.066561	0.0702828	0.0761514	0.069481	0.0833389	0.103478	0.0767148	0.0813748	0.0719959	0.0620807	0.0668268	0.0270235	0.0364165	0.0347538	0.0648071	0.0688609	0.0799842	0.0892342	0.0843937	0.0897876	0.0648215	0.0760357	0.0655619	0.103143	0.0921374	0.115413	0.0535327	0.0667522	0.0781439	0.108418	0.113014	0.0725228	0.0731527	0.0825015	0.0814497	0.102007	0.099408	0.0874834	0.0556152	0.0564271	0.064977	0.0756517	0.0810766
67	Sucrose, octakis(trimethylsilyl) ether	37.348	0.439375	0.445787	0.445218	1.77671	1.93473	1.82775	2.90175	2.64825	2.69076	3.30186	2.9268	3.25769	1.19033	1.06673	1.1288	1.53055	1.6144	1.6252	3.40864	3.14972	3.7203	3.11678	2.94565	3.26505	0.89415	1.09095	0.997491	0.817061	0.714072	0.6867	0.536083	0.551874	0.565807	3.29998	3.41341	3.32235	1.99356	2.03411	2.05263	3.91455	4.20491	4.03671	1.87808	1.83532	1.81243	3.34801	3.15826
68	2-Monostearin trimethylsilyl ether	37.922	0.0705957	0.0801275	0.0838169	0.0608474	0.0529886	0.0548947	0.0722577	0.0699382	0.0753073	0.0878166	0.0702811	0.0817923	0.0818457	0.0747621	0.0746067	0.052982	0.0634683	0.0595874	0.0660244	0.0675469	0.0720925	0.0851593	0.0771668	0.0845176	0.0688129	0.0708492	0.0618155	0.138675	0.124838	0.138459	0.0661311	0.0683421	0.0751899	0.0794831	0.0760061	0.0783395	0.0677142	0.0891467	0.0738787	0.101241	0.109305	0.092464	0.0811336	0.0819388	0.0758149	0.0542467	0.0495778
69	Bis(trimethylsilyl)monostearin	38.317	0.158758	0.162122	0.153231	0.155787	0.144411	0.143735	0.130148	0.117781	0.134504	0.140952	0.126148	0.131587	0.183455	0.179907	0.195287	0.198364	0.211621	0.20026	0.124793	0.124623	0.131442	0.230706	0.216206	0.199769	0.142787	0.161361	0.152294	0.198125	0.182018	0.163365	0.125261	0.125588	0.13953	0.179021	0.170224	0.18521	0.156087	0.16462	0.170783	0.267154	0.261793	0.253503	0.182671	0.18563	0.182573	0.171171	0.169122
70	β-Gentiobiose, octakis(trimethylsilyl) ether, methyloxime (isomer 2)	39.69	0.0455131	0.0516156	0.053571	0.0386824	0.031578	0.0405706	0.0455096	0.0380799	0.0436373	0.0386012	0.0370826	0.0344669	0.0342908	0.0262955	0.0243113	0.0103688	0.0130744	0.0165255	0.0263144	0.025768	0.027004	0.0375717	0.0397572	0.0427228	0.0256631	0.0292272	0.0253447	0.0411907	0.0370892	0.0550129	0.0352142	0.0365249	0.0461766	0.0428677	0.0441503	0.0360934	0.0251473	0.0305225	0.0256717	0.0742484	0.0702191	0.0715448	0.0369953	0.0399164	0.0327515	0.0302733	0.0156479
[truncated: 13 more columns]
